# Supplementary material for: Resistance Training Improves Beta Cell Glucose Sensing and Survival in Diabetic Models
Source: Int J Mol Sci. 2022 Aug 21;23(16):9427. doi: 10.3390/ijms23169427 (PMC9409046; doi:10.3390/ijms23169427)
Supplement: Supplementary file 1 [file ijms-23-09427-s001.zip]

Archive with 1 entries (1 files):
- ijms-1843236-supplementary.pdf
